# Supplementary material for: “What you say and how you say it” matters: An experimental evidence of the role of synchronicity, modality, and message valence during smartphone-mediated communication
Source: PLoS One. 2020 Sep 17;15(9):e0237846. doi: 10.1371/journal.pone.0237846 (PMC7497981; doi:10.1371/journal.pone.0237846)
Supplement: S2 File — (R) [file pone.0237846.s004.R]

install.packages("lavaan")
library(foreign)
library(lavaan)
library(semTools)

dataset <- read.spss ("DIGITAL LIVES Totale_dum.sav", to.data.frame=T)

str(dataset)
summary(dataset)
head(dataset)
fix(dataset)

names(dataset)


###MODELLO CON MEDIE####
#modello totale con solo tre fattori manipolati#####

names(dataset)
model_3 <- '#outcome
SEPers_MEAN ~  i*Soc_pres_Subj_mean+n*Soc_pres_DS_perceptive_mean+Valenza
Soc_sup_Mean ~  g*Soc_pres_Subj_mean+l*Soc_pres_DS_perceptive_mean+Valenza
int_trust_dyad_mean ~  h*Soc_pres_Subj_mean+m*Soc_pres_DS_perceptive_mean+Valenza
#mediators
Soc_pres_Subj_mean ~ b*Modality+c*Syncronicity+a*Valenza
Soc_pres_DS_perceptive_mean ~ e*Modality+f*Syncronicity+d*Valenza
#covariances
Soc_pres_Subj_mean ~~ Soc_pres_DS_perceptive_mean
#indirect effects
ag:=a*g
ah:=a*h
ai:=a*i
bg:=b*g
bh:=b*h
bi:=b*i
cg:=c*g
ch:=c*h
ci:=c*i
dl:=d*l
dm:=d*m
dn:=d*n
el:=e*l
em:=e*m
en:=e*n
fl:=f*l
fm:=f*m
fn:=f*n

'


fitmodel_3 <- sem (model_3 , 
                   estimator="MLM",
                   data=dataset)

summary (fitmodel_3, fit.measures=T, standardized=T)

modificationindices(fitmodel_3, alpha = 0.05, sort=T)
